# Supplementary material for: Extinction of eastern Sahul megafauna coincides with sustained environmental deterioration
Source: Nat Commun. 2020 May 18;11:2250. doi: 10.1038/s41467-020-15785-w (PMC7231803; doi:10.1038/s41467-020-15785-w)
Supplement: Supplementary file 4 — Source Data [file 41467_2020_15785_MOESM4_ESM.xls]

## Sheet: Supplementary Figure 4
Supplementary Figure 4
Source	GENUS	SPECIES	SPECIMEN NUMBER	ALL Macropodids	WC5928	QMF57039	F	G	H	I	J	K	L	M	N	O	P	Q	R	S	T	U	V	W	X	Y	Z
Janis et al. Locomotion in extinct giant kangaroos: were sthenurines hop-less monsters? PLoS ONE 9, e109888 (2014)	Hypsiprymnodon	moschatus	SAM M11940	67.21	759	885
Janis et al. Locomotion in extinct giant kangaroos: were sthenurines hop-less monsters? PLoS ONE 9, e109888 (2014)	Aepyprymnus	rufescens	AMNH 65283	126.19
Janis et al. Locomotion in extinct giant kangaroos: were sthenurines hop-less monsters? PLoS ONE 9, e109888 (2014)	Aepyprymnus	rufescens	QM J5579	130.48
Janis et al. Locomotion in extinct giant kangaroos: were sthenurines hop-less monsters? PLoS ONE 9, e109888 (2014)	Caloprymnus	campestris	NT 48050	108.17
Janis et al. Locomotion in extinct giant kangaroos: were sthenurines hop-less monsters? PLoS ONE 9, e109888 (2014)	Bettongia	leseur	AM M2132	108.95
Janis et al. Locomotion in extinct giant kangaroos: were sthenurines hop-less monsters? PLoS ONE 9, e109888 (2014)	Bettongia	tropica	AM M40067	106.89
Janis et al. Locomotion in extinct giant kangaroos: were sthenurines hop-less monsters? PLoS ONE 9, e109888 (2014)	Bettongia	penicillata	SAM M18986	99.63
Janis et al. Locomotion in extinct giant kangaroos: were sthenurines hop-less monsters? PLoS ONE 9, e109888 (2014)	Potorous	longipes	NMV C32723	102.17
Janis et al. Locomotion in extinct giant kangaroos: were sthenurines hop-less monsters? PLoS ONE 9, e109888 (2014)	Potorous	tridactylus	AMNH 65297	94.01
Janis et al. Locomotion in extinct giant kangaroos: were sthenurines hop-less monsters? PLoS ONE 9, e109888 (2014)	Lagostrophus	fasciatus	WAM M16285	117.13
Janis et al. Locomotion in extinct giant kangaroos: were sthenurines hop-less monsters? PLoS ONE 9, e109888 (2014)	Lagostrophus	fasciatus	WAM M4393	107.84
Janis et al. Locomotion in extinct giant kangaroos: were sthenurines hop-less monsters? PLoS ONE 9, e109888 (2014)	Lagostrophus	fasciatus	AM M40303	116.93
Janis et al. Locomotion in extinct giant kangaroos: were sthenurines hop-less monsters? PLoS ONE 9, e109888 (2014)	Dendrolagus	bennettianus	WAM M5530	155.1
Janis et al. Locomotion in extinct giant kangaroos: were sthenurines hop-less monsters? PLoS ONE 9, e109888 (2014)	Dendrolagus	dorianus	AM M9109	120.73
Janis et al. Locomotion in extinct giant kangaroos: were sthenurines hop-less monsters? PLoS ONE 9, e109888 (2014)	Dendrolagus	goodfellowi	NMV C.25092	121.24
Janis et al. Locomotion in extinct giant kangaroos: were sthenurines hop-less monsters? PLoS ONE 9, e109888 (2014)	Dendrolagus	lumholtzi	AMNH 65265	127.64
Janis et al. Locomotion in extinct giant kangaroos: were sthenurines hop-less monsters? PLoS ONE 9, e109888 (2014)	Dendrolagus	lumholtzi	SAM M7206	138.22
Janis et al. Locomotion in extinct giant kangaroos: were sthenurines hop-less monsters? PLoS ONE 9, e109888 (2014)	Dendrolagus	matschiei	WAM M21013	133.86
Janis et al. Locomotion in extinct giant kangaroos: were sthenurines hop-less monsters? PLoS ONE 9, e109888 (2014)	Dendrolagus	matschei	QM J5287	145.19
Janis et al. Locomotion in extinct giant kangaroos: were sthenurines hop-less monsters? PLoS ONE 9, e109888 (2014)	Dendrolagus	scottae	AM M24424	136.72
Janis et al. Locomotion in extinct giant kangaroos: were sthenurines hop-less monsters? PLoS ONE 9, e109888 (2014)	Dorcopsis	atrata	AM M19461	166.1
Janis et al. Locomotion in extinct giant kangaroos: were sthenurines hop-less monsters? PLoS ONE 9, e109888 (2014)	Dorcopsis	luctuosa	SAM M15178	159.56
Janis et al. Locomotion in extinct giant kangaroos: were sthenurines hop-less monsters? PLoS ONE 9, e109888 (2014)	Dorcopsis	muelleri	AM M32341	226.21
Janis et al. Locomotion in extinct giant kangaroos: were sthenurines hop-less monsters? PLoS ONE 9, e109888 (2014)	Dorcopsis	veterum	AMNH 22262	189.7
Janis et al. Locomotion in extinct giant kangaroos: were sthenurines hop-less monsters? PLoS ONE 9, e109888 (2014)	Dorcopsulus	vanheurni	AMNH 194790	126.09
Janis et al. Locomotion in extinct giant kangaroos: were sthenurines hop-less monsters? PLoS ONE 9, e109888 (2014)	Lagorchestes	hirsutus	SAM M3587	127.93
Janis et al. Locomotion in extinct giant kangaroos: were sthenurines hop-less monsters? PLoS ONE 9, e109888 (2014)	Lagorchestes	hirsutus	AM M40038	118.52
Janis et al. Locomotion in extinct giant kangaroos: were sthenurines hop-less monsters? PLoS ONE 9, e109888 (2014)	Lagorchestes	conspicillatus	WAM M7032	145.09
Janis et al. Locomotion in extinct giant kangaroos: were sthenurines hop-less monsters? PLoS ONE 9, e109888 (2014)	Lagorchestes	conspicillatus	AMNH 197659	153.15
Janis et al. Locomotion in extinct giant kangaroos: were sthenurines hop-less monsters? PLoS ONE 9, e109888 (2014)	Macropus	agilis	AMNH 35750	247.59
Janis et al. Locomotion in extinct giant kangaroos: were sthenurines hop-less monsters? PLoS ONE 9, e109888 (2014)	Macropus	antilopinus	AMNH 70449	359.26
Janis et al. Locomotion in extinct giant kangaroos: were sthenurines hop-less monsters? PLoS ONE 9, e109888 (2014)	Macropus	dorsalis	NMV C6490	201.98
Janis et al. Locomotion in extinct giant kangaroos: were sthenurines hop-less monsters? PLoS ONE 9, e109888 (2014)	Macropus	eugenii	NMV C7908	159.98
Janis et al. Locomotion in extinct giant kangaroos: were sthenurines hop-less monsters? PLoS ONE 9, e109888 (2014)	Macropus	fuliginosus	SAM M21497	545
Janis et al. Locomotion in extinct giant kangaroos: were sthenurines hop-less monsters? PLoS ONE 9, e109888 (2014)	Macropus	fuliginosus	SAM M16578	480
Janis et al. Locomotion in extinct giant kangaroos: were sthenurines hop-less monsters? PLoS ONE 9, e109888 (2014)	Macropus	giganteus	AMNH 35747	517
Janis et al. Locomotion in extinct giant kangaroos: were sthenurines hop-less monsters? PLoS ONE 9, e109888 (2014)	Macropus	giganteus	AMNH 35186	401.2
Janis et al. Locomotion in extinct giant kangaroos: were sthenurines hop-less monsters? PLoS ONE 9, e109888 (2014)	Macropus	giganteus	QM J11525	530
Janis et al. Locomotion in extinct giant kangaroos: were sthenurines hop-less monsters? PLoS ONE 9, e109888 (2014)	Macropus	parma	SAM M7192	145.77
Janis et al. Locomotion in extinct giant kangaroos: were sthenurines hop-less monsters? PLoS ONE 9, e109888 (2014)	Macropus	parryi	AMNH 65054	261.69
Janis et al. Locomotion in extinct giant kangaroos: were sthenurines hop-less monsters? PLoS ONE 9, e109888 (2014)	Macropus	robustus	SAM M3695	410
Janis et al. Locomotion in extinct giant kangaroos: were sthenurines hop-less monsters? PLoS ONE 9, e109888 (2014)	Macropus	robustus	AMNH 65036	507
Janis et al. Locomotion in extinct giant kangaroos: were sthenurines hop-less monsters? PLoS ONE 9, e109888 (2014)	Macropus	rufogriseus	AMNH 65116	233.84
Janis et al. Locomotion in extinct giant kangaroos: were sthenurines hop-less monsters? PLoS ONE 9, e109888 (2014)	Macropus	rufus	SAM M6559	421
Janis et al. Locomotion in extinct giant kangaroos: were sthenurines hop-less monsters? PLoS ONE 9, e109888 (2014)	Macropus	rufus	AMNH 200473	486.81
Janis et al. Locomotion in extinct giant kangaroos: were sthenurines hop-less monsters? PLoS ONE 9, e109888 (2014)	Macropus	rufus	AMNH 70284	509
Janis et al. Locomotion in extinct giant kangaroos: were sthenurines hop-less monsters? PLoS ONE 9, e109888 (2014)	Macropus	rufus	QM J22115	500
Janis et al. Locomotion in extinct giant kangaroos: were sthenurines hop-less monsters? PLoS ONE 9, e109888 (2014)	Macropus	ferragus	NMV unnumbered	625
Janis et al. Locomotion in extinct giant kangaroos: were sthenurines hop-less monsters? PLoS ONE 9, e109888 (2014)	Macropus	ferragus	NMV unnumbered	590
Janis et al. Locomotion in extinct giant kangaroos: were sthenurines hop-less monsters? PLoS ONE 9, e109888 (2014)	Onychoglea	fraenata	NMV C6400	172.4
Janis et al. Locomotion in extinct giant kangaroos: were sthenurines hop-less monsters? PLoS ONE 9, e109888 (2014)	Onychoglea	fraenata	AMNH 42959	155.29
Janis et al. Locomotion in extinct giant kangaroos: were sthenurines hop-less monsters? PLoS ONE 9, e109888 (2014)	Onychogalea	unguifera	WAM M11622	205.18
Janis et al. Locomotion in extinct giant kangaroos: were sthenurines hop-less monsters? PLoS ONE 9, e109888 (2014)	Petrogale	assimilis	QM J4470	156.09
Janis et al. Locomotion in extinct giant kangaroos: were sthenurines hop-less monsters? PLoS ONE 9, e109888 (2014)	Peradorcas	concinna	WAM M9360	90.03
Janis et al. Locomotion in extinct giant kangaroos: were sthenurines hop-less monsters? PLoS ONE 9, e109888 (2014)	Petrogale	lateralis	AM M24183	151.72
Janis et al. Locomotion in extinct giant kangaroos: were sthenurines hop-less monsters? PLoS ONE 9, e109888 (2014)	Petrogale	penicillata	AMNH 65241	173.7
Janis et al. Locomotion in extinct giant kangaroos: were sthenurines hop-less monsters? PLoS ONE 9, e109888 (2014)	Petrogale	xanthropus	AMNH 35642	152.48
Janis et al. Locomotion in extinct giant kangaroos: were sthenurines hop-less monsters? PLoS ONE 9, e109888 (2014)	Petrogale	xanthropus	WAM M11469	225.93
Janis et al. Locomotion in extinct giant kangaroos: were sthenurines hop-less monsters? PLoS ONE 9, e109888 (2014)	Setonix	brachyurus	WAM M6792	118.47
Janis et al. Locomotion in extinct giant kangaroos: were sthenurines hop-less monsters? PLoS ONE 9, e109888 (2014)	Setonix	brachyurus	NMV C23029	119.7
Janis et al. Locomotion in extinct giant kangaroos: were sthenurines hop-less monsters? PLoS ONE 9, e109888 (2014)	Thylogale	billardierii	NMV C11311	174.93
Janis et al. Locomotion in extinct giant kangaroos: were sthenurines hop-less monsters? PLoS ONE 9, e109888 (2014)	Thylogale	billardierii	NMV C11326	144
Janis et al. Locomotion in extinct giant kangaroos: were sthenurines hop-less monsters? PLoS ONE 9, e109888 (2014)	Thylogale	stigmatica	AMNH 65153	184.4
Janis et al. Locomotion in extinct giant kangaroos: were sthenurines hop-less monsters? PLoS ONE 9, e109888 (2014)	Thylogale	thetis	AM M51512	135.93
Janis et al. Locomotion in extinct giant kangaroos: were sthenurines hop-less monsters? PLoS ONE 9, e109888 (2014)	Wallabia	bicolor	AMNH 65722	243.1
Janis et al. Locomotion in extinct giant kangaroos: were sthenurines hop-less monsters? PLoS ONE 9, e109888 (2014)	Protemnodon	anak	NMV unnumbered composite	501
Janis et al. Locomotion in extinct giant kangaroos: were sthenurines hop-less monsters? PLoS ONE 9, e109888 (2014)	Protemnodon	snewini	QM F9075/9076	483
Janis et al. Locomotion in extinct giant kangaroos: were sthenurines hop-less monsters? PLoS ONE 9, e109888 (2014)	Hadronomas	puckridgei	NT unnumbered	493
Janis et al. Locomotion in extinct giant kangaroos: were sthenurines hop-less monsters? PLoS ONE 9, e109888 (2014)	Procoptodon	sp.	NMV unnumbered	575
Janis et al. Locomotion in extinct giant kangaroos: were sthenurines hop-less monsters? PLoS ONE 9, e109888 (2014)	Procoptodon	gilli	SAM P17277	341
Janis et al. Locomotion in extinct giant kangaroos: were sthenurines hop-less monsters? PLoS ONE 9, e109888 (2014)	Procoptodon	gilli	SAM unnumbered	320
Janis et al. Locomotion in extinct giant kangaroos: were sthenurines hop-less monsters? PLoS ONE 9, e109888 (2014)	Procoptodon	gilli	SAM P17291	315
Janis et al. Locomotion in extinct giant kangaroos: were sthenurines hop-less monsters? PLoS ONE 9, e109888 (2014)	Procoptodon	gilli	SAM P17528	383
Janis et al. Locomotion in extinct giant kangaroos: were sthenurines hop-less monsters? PLoS ONE 9, e109888 (2014)	Simosthenurus	maddocki	SAM P1A1	304
Janis et al. Locomotion in extinct giant kangaroos: were sthenurines hop-less monsters? PLoS ONE 9, e109888 (2014)	Simosthenurus	occidentalis	SAM P20820	412
Janis et al. Locomotion in extinct giant kangaroos: were sthenurines hop-less monsters? PLoS ONE 9, e109888 (2014)	Simosthenurus	occidentalis	SAM P17262	400
Janis et al. Locomotion in extinct giant kangaroos: were sthenurines hop-less monsters? PLoS ONE 9, e109888 (2014)	Simosthenurus	occidentalis	SAM P17296	434
Janis et al. Locomotion in extinct giant kangaroos: were sthenurines hop-less monsters? PLoS ONE 9, e109888 (2014)	Simosthenurus	occidentalis	SAM P17475	437
Janis et al. Locomotion in extinct giant kangaroos: were sthenurines hop-less monsters? PLoS ONE 9, e109888 (2014)	Simosthenurus	occidentalis	SAM P17260	472
Janis et al. Locomotion in extinct giant kangaroos: were sthenurines hop-less monsters? PLoS ONE 9, e109888 (2014)	Sthenurus	stirlingi	AMNH 140809	552
Janis et al. Locomotion in extinct giant kangaroos: were sthenurines hop-less monsters? PLoS ONE 9, e109888 (2014)	Sthenurus	stirlingi	NMV unnumbered composite	513
Janis et al. Locomotion in extinct giant kangaroos: were sthenurines hop-less monsters? PLoS ONE 9, e109888 (2014)	Sthenurus	stirlingi	AMNH 117496	535
Janis et al. Locomotion in extinct giant kangaroos: were sthenurines hop-less monsters? PLoS ONE 9, e109888 (2014)	Sthenurus	stirlingi	AMNH 117497	502
Janis et al. Locomotion in extinct giant kangaroos: were sthenurines hop-less monsters? PLoS ONE 9, e109888 (2014)	Sthenurus	tindalei	AMNH 117493	500.1
Measurement, Scott Hocknull	Macropus	titan	QMF12262	650
Measurement, Scott Hocknull	Macropus	ferragus	MVP28290	645
Tedford, R.H. The fossil Macropodidae from Lake Menindee, New South Wales. University of California Publications in Geological Sciences 64 (1976)	Procoptodon	goliah	Tedford	605
Measurement, Scott Hocknull	Macropus	?pan	WC5928	759
Measurement, Scott Hocknull	Macropus	sp. (giant)	QMF57039	885
Collection Abbreviation: QM, Queensland Museum; WC, Wilkinson Collection (Queensland Museum); SAM, South Australian Museum; NMV, Museums Victoria; AMNH, American Museum of Natural History; WAM, Western Australian Museum

## Sheet: Supplementary Figure 9
Supplementary Figure 9
Specimen Counts							Proportional Representation
Voorhies Group		SW9	SW3	SWCC	SWJ		Voorhies Group	SW9	SW3	SWCC	SWJ
II	Humerus	1	1	0	0		I	30	36.1111	44.4444	62.5
II	Ulna	0	0	0	0		II	27	36.1111	0	25
II	Radius	0	0	0	1		III	43	12.5	55.5556	12.5
I-II	Manus	3	0	1	0			100	84.7222	100	100
II	Pelvis	4	3	0	0				(coprolite)
II	Femur	4	9	0	1
II	Tibia	13	11	0	0
II	Fibula	5	2	0	0
I-II	Calcaneum	2	1	0	1
I-II	Pes	11	7	0	0
I	Rib	6	0	0	0
I	Vertebra	7	9	0	3
I	Carapace/Plastron	1	5	7	1
III	Teeth	38	8	10	1
III	Cranium	5	1	0	0
?	Coprolite	0	11	0	0
I	Osteoderms	0	4	0	0
		100	72	18	8
